# Supplementary material for: Structural and Physicochemical Properties of Starch from Rejected Chestnut: Hydrothermal and High-Pressure Processing Dependence
Source: Molecules. 2023 Jan 10;28(2):700. doi: 10.3390/molecules28020700 (PMC9865283; doi:10.3390/molecules28020700)
Supplement: Supplementary file 1 [file molecules-28-00700-s001.zip]

Archive with 1 entries (1 files):
- molecules-2101821-supplementary.pdf
